# Supplementary material for: PAWS1 controls Wnt signalling through association with casein kinase 1α
Source: EMBO Rep. 2018 Mar 7;19(4):e44807. doi: 10.15252/embr.201744807 (PMC5891436; doi:10.15252/embr.201744807)
Supplement: Supplementary file 2 — Source Data for Expanded View [file EMBR-19-e44807-s009.zip]

Archive with 5 entries (4 files):
- 44807_Source_Data_for_EV_Figures/
- 44807_Source_Data_for_EV_Figures/Source_File_Figure_EV1.pdf
- 44807_Source_Data_for_EV_Figures/Source_File_Figure_EV3.pdf
- 44807_Source_Data_for_EV_Figures/Source_File_Figure_EV4.pdf
- 44807_Source_Data_for_EV_Figures/Source_File_Figure_EV5.pdf
